# Supplementary material for: Exploring the Molecular Origin for the Long-Range Propagation of the Substrate Effect in Unentangled Poly(methyl methacrylate) Films
Source: Polymers (Basel). 2023 Dec 9;15(24):4655. doi: 10.3390/polym15244655 (PMC10748294; doi:10.3390/polym15244655)
Supplement: Supplementary file 1 [file polymers-15-04655-s001.zip]

Archive with 1 entries (1 files):
- polymers-2759688-supplementary.pdf
